# Supplementary material for: Efficacy and Safety of L-Menthol During Gastrointestinal Endoscopy—A Systematic Review and Meta-Analysis of Randomized Clinical Trials
Source: J Clin Med. 2025 Jun 17;14(12):4296. doi: 10.3390/jcm14124296 (PMC12194438; doi:10.3390/jcm14124296)
Supplement: Supplementary file 1 [file jcm-14-04296-s001.zip]

Archive with 1 entries (1 files):
- jcm-3678440-supplementary.pdf
